# Supplementary material for: A Chromosome-Level Genome Assembly and Annotation of the Chinese Porcupine (Hystrix hodgsoni) Reveals the Expansion of Olfactory-Related Gene Families
Source: Genes (Basel). 2026 May 22;17(6):596. doi: 10.3390/genes17060596 (PMC13300390; doi:10.3390/genes17060596)
Supplement: Supplementary file 1 [file genes-17-00596-s001.zip]

Archive with 1 entries (1 files):
- genes-4291095-supplementary.pdf
